# Supplementary material for: Regional variability in reproductive traits of the Acropora hyacinthus species complex in the Western Pacific Region
Source: PLoS One. 2019 Jan 29;14(1):e0208605. doi: 10.1371/journal.pone.0208605 (PMC6350966; doi:10.1371/journal.pone.0208605)
Supplement: S9 Fig — (R) [file pone.0208605.s009.R]

#S9 Fig.

setwd("C:/Users/adrimsc/Desktop/NEW DATA BASE R")
data <- read.csv("ALL2.csv", header = T)##S6_Table-Response and Explanatory data 
head(data)
summary(data)
nrow(data)


#Egg number standardized to volume=egg numner per mm3
data$stdeggnumber=data$MEDIAN.EGG.NUMBER/data$POLYP.VOLUME

#### data exploration####
panel.hist <- function(x, ...){
  usr <- par("usr"); on.exit(par(usr))
  par(usr = c(usr[1:2], 0, 1.5) )
  h <- hist(x, plot = FALSE)
  breaks <- h$breaks; nB <- length(breaks)
  y <- h$counts; y <- y/max(y)
  rect(breaks[-nB], 0, breaks[-1], y, col = "cyan", ...)}

panel.cor <- function(x, y, digits = 2, prefix = "", cex.cor, ...){
  usr <- par("usr"); on.exit(par(usr))
  par(usr = c(0, 1, 0, 1))
  r <- abs(cor(x, y))
  txt <- format(c(r, 0.123456789), digits = digits)[1]
  txt <- paste0(prefix, txt)
  if(missing(cex.cor)) cex.cor <- 0.8/strwidth(txt)
  text(0.5, 0.5, txt, cex = cex.cor * r)}


# Assumptions of linearity and collinearity among explanatory variables checked including response variables using: pairwise scatterplots,correlation coefficients and Variance Inflation Factor (VIF) 

# Variance inflation factor using stdeggnumber. Same output is found for all response variables
vif(lm(stdeggnumber ~ COLONY.AREA + HAPLOTYPE + MEAN.TEMP + MEAN.PAR, data=data))
# VIF= COLONY.AREA   HAPLOTYPE   MEAN.TEMP    MEAN.PAR 
#       1.219881    1.064161    2.451414    2.458613

# Response variable: Egg Number (stdeggnumber) ####

# Pairwise scatterplot and correlation coefficients including the response variable
Z <- cbind(data$stdeggnumber,data$COLONY.AREA,data$HAPLOTYPE,  
           data$MEAN.TEMP, 
           data$MEAN.PAR)
colnames(Z) <- c("egg number","col area","hap","temp","PAR")
pairs(Z, upper.panel = panel.smooth, lower.panel = panel.cor, diag.panel = panel.hist)

# LMMe Models. Results output are included only for the selected model 
# Full model
M01 <- lmer(sqrt(stdeggnumber) ~ poly(COLONY.AREA, degree = 1)+poly(HAPLOTYPE, degree = 1)+poly(MEAN.TEMP, degree = 1)+poly(MEAN.PAR, degree = 1)+(1|SITE),data = data)
shapiro.test(residuals(M01)) ## W = 0.98108, p-value = 0.2758
hist(resid(M01)) ## normal distribution
summary(M01)
# Linear mixed model fit by REML ['lmerMod']
# Formula: sqrt(stdeggnumber) ~ poly(COLONY.AREA, degree = 1) + poly(HAPLOTYPE,  
#                                                                    degree = 1) + poly(MEAN.TEMP, degree = 1) + poly(MEAN.PAR,      degree = 1) + (1 | SITE)
# Data: data
# 
# REML criterion at convergence: 55.1
# 
# Scaled residuals: 
#   Min      1Q  Median      3Q     Max 
# -2.2443 -0.6245 -0.0434  0.6975  3.2088 
# 
# Random effects:
#   Groups   Name        Variance Std.Dev.
# SITE     (Intercept) 0.04501  0.2122  
# Residual             0.10857  0.3295  
# Number of obs: 81, groups:  SITE, 6
# 
# Fixed effects:
#                                Estimate Std. Error t value
# (Intercept)                     2.3641     0.0942  25.097
# poly(COLONY.AREA, degree = 1)  -0.1177     0.4209  -0.280
# poly(HAPLOTYPE, degree = 1)     0.8854     0.4429   1.999
# poly(MEAN.TEMP, degree = 1)    -1.7531     1.2769  -1.373
# poly(MEAN.PAR, degree = 1)     -0.1371     1.3371  -0.103
# 
# Correlation of Fixed Effects:
#   (Intr) p(Cd=1 p(Hd=1 p(MEAN.Td=1
#                          p(COLONYd=1 -0.012                          
#                            p(HAPLOTd=1 -0.011 -0.133                   
#                              p(MEAN.Td=1 -0.024  0.049 -0.102            
#                                p(MEAN.Pd=1 -0.004  0.075  0.058 -0.759  

# Significance analysis
Anova(M01)
# Response: sqrt(stdeggnumber)
#                                Chisq Df Pr(>Chisq)  
# poly(COLONY.AREA, degree = 1) 0.0782  1    0.77978  
# poly(HAPLOTYPE, degree = 1)   3.9969  1    0.04558 *
# poly(MEAN.TEMP, degree = 1)   1.8850  1    0.16976  
# poly(MEAN.PAR, degree = 1)    0.0105  1    0.91835  

# Models dropping fixed non-significant variables
M02 <-  lmer(sqrt(stdeggnumber) ~ poly(HAPLOTYPE, degree = 1)+(1|SITE),data = data)
shapiro.test(residuals(M02))
hist(resid(M02))
summary(M02)
Anova(M02) #p = 0.07

# Model selection using the Akaike Information Criterion 
AIC(M01,M02)
#     df      AIC
# M01  7 69.05899 (selected model)
# M02  4 71.35842

# Variance explained by the fixed and random effects in selected model
r.squaredGLMM(M01)
# R2m       R2c 
# 0.2300430 0.4556955
####checking haplotype effect
r.squaredGLMM(M02)
# R2m        R2c 
# 0.03992915 0.44201149

#Response variable: egg volume####
# Pairwise scatterplot and correlation coefficients including the response variable                              
Z <- cbind(data$MEDIAN.MEDIAN.EGG.VOLUME,data$COLONY.AREA,data$HAPLOTYPE,  
           data$MEAN.TEMP, 
           data$MEAN.PAR)
colnames(Z) <- c("egg vol","col area","hap","temp","PAR")
pairs(Z, upper.panel = panel.smooth, lower.panel = panel.cor, diag.panel = panel.hist)

# LMMe Models. Results output are included only for the selected model 
# Full model
M01 <- lmer(log(MEDIAN.MEDIAN.EGG.VOLUME) ~ poly(COLONY.AREA, degree = 1)+poly(HAPLOTYPE, degree = 1)+poly(MEAN.TEMP, degree = 1)+poly(MEAN.PAR, degree = 1)+(1|SITE),data = data)
shapiro.test(residuals(M01))##W = 0.98179, p-value = 0.3044
hist(resid(M01))##normal distribution
summary(M01)
####significance analysis
Anova(M01)
# Response: log(MEDIAN.MEDIAN.EGG.VOLUME)
#                                 Chisq Df Pr(>Chisq)
# poly(COLONY.AREA, degree = 1)  0.3668  1   0.544728    
# poly(HAPLOTYPE, degree = 1)    9.1681  1   0.002463 ** 
# poly(MEAN.TEMP, degree = 1)   35.7515  1  2.242e-09 ***
# poly(MEAN.PAR, degree = 1)     1.4391  1   0.230282 

# Models dropping fixed non-significant variables
M02 <- lmer(log(MEDIAN.MEDIAN.EGG.VOLUME) ~ poly(HAPLOTYPE, degree = 1)+poly(MEAN.TEMP, degree = 1)+(1|SITE),data = data)
shapiro.test(residuals(M02))##W = 0.98272, p-value = 0.3459
hist(resid(M02))##normal distribution
summary(M02)
# Linear mixed model fit by REML ['lmerMod']
# Formula: log(MEDIAN.MEDIAN.EGG.VOLUME) ~ poly(HAPLOTYPE, degree = 1) +  
#   poly(MEAN.TEMP, degree = 1) + (1 | SITE)
# Data: data
# 
# REML criterion at convergence: 31.9
# 
# Scaled residuals: 
#   Min      1Q  Median      3Q     Max 
# -2.6122 -0.4764  0.1423  0.5336  2.3277 
# 
# Random effects:
#   Groups   Name        Variance Std.Dev.
# SITE     (Intercept) 0.002432 0.04931 
# Residual             0.082078 0.28649 
# Number of obs: 81, groups:  SITE, 6
# 
# Fixed effects:
#                             Estimate Std. Error t value
# (Intercept)                 -2.66716    0.03771  -70.73
# poly(HAPLOTYPE, degree = 1) -0.94445    0.31207   -3.03
# poly(MEAN.TEMP, degree = 1)  2.70648    0.33787    8.01
# 
# Correlation of Fixed Effects:
#   (Intr) p(Hd=1
#            p(HAPLOTd=1 -0.008       
#              p(MEAN.Td=1 -0.012 -0.118
Anova(M02)
# Analysis of Deviance Table (Type II Wald chisquare tests)
# 
# Response: log(MEDIAN.MEDIAN.EGG.VOLUME)
# Chisq Df Pr(>Chisq)    
# poly(HAPLOTYPE, degree = 1)  9.159  1   0.002475 ** 
#   poly(MEAN.TEMP, degree = 1) 64.165  1  1.144e-15 ***
#   ---
#   Signif. codes:  0 '***' 0.001 '**' 0.01 '*' 0.05 '.' 0.1 ' ' 1

M03 <- lmer(log(MEDIAN.MEDIAN.EGG.VOLUME) ~ poly(HAPLOTYPE, degree = 1)+(1|SITE),data = data)
shapiro.test(residuals(M03))
hist(resid(M03))
summary(M03)
Anova(M03) ##p = 0.1771

M04 <- lmer(log(MEDIAN.MEDIAN.EGG.VOLUME) ~ poly(MEAN.TEMP, degree = 1)+(1|SITE),data = data)
shapiro.test(residuals(M04))
hist(resid(M04))
summary(M04)
Anova(M04)##p = 0.08531

####model selection using the Akaike Information Criterion 
AIC(M01,M02,M03,M04)
##     df      AIC
# M01  7 44.15685
# M02  5 41.93263##Selected model
# M03  4 52.93309
# M04  4 44.93319

####Variance explained by the fixed and random effects in selected model using marginal and conditional R2
r.squaredGLMM(M02)
# R2m       R2c 
# 0.5280271 0.5416076 
####checking haplotype effect
r.squaredGLMM(M03)
# R2m        R2c 
# 0.01754045 0.60226466

## Response variable: Total egg volume####
# Pairwise scatterplot and correlation coefficients including the response variable
Z <- cbind(data$MEDIAN.TOTAL.EGG.VOLUME,data$COLONY.AREA,data$HAPLOTYPE,  
           data$MEAN.TEMP, 
           data$MEAN.PAR)
colnames(Z) <- c("total egg vol","col area","hap","temp","PAR")
pairs(Z, upper.panel = panel.smooth, lower.panel = panel.cor, diag.panel = panel.hist)

# LMMe Models. Results output are included only for the selected model 
# Full model
M01 <- lmer(log(MEDIAN.TOTAL.EGG.VOLUME) ~ poly(COLONY.AREA, degree = 1)+poly(HAPLOTYPE, degree = 1)+poly(MEAN.TEMP, degree = 1)+poly(MEAN.PAR, degree = 1)+(1|SITE),data = data)
shapiro.test(residuals(M01))###W = 0.96683, p-value = 0.03389
hist(resid(M01))##normal distribution
summary(M01)
####significance analysis
Anova(M01)
# Analysis of Deviance Table (Type II Wald chisquare tests)
# 
# Response: log(MEDIAN.TOTAL.EGG.VOLUME)
# Chisq Df Pr(>Chisq)   
# poly(COLONY.AREA, degree = 1) 0.6214  1   0.430513   
# poly(HAPLOTYPE, degree = 1)   2.2396  1   0.134519   
# poly(MEAN.TEMP, degree = 1)   7.7678  1   0.005319 **
#   poly(MEAN.PAR, degree = 1)    1.3446  1   0.246222   
# ---
#   Signif. codes:  0 '***' 0.001 '**' 0.01 '*' 0.05 '.' 0.1 ' ' 1

# Model dropping fixed non-significant variables
M02 <- lmer(log(MEDIAN.TOTAL.EGG.VOLUME) ~ poly(MEAN.TEMP, degree = 1)+(1|SITE),data = data)
shapiro.test(residuals(M02))###W = 0.96683, p-value = 0.03389
hist(resid(M02))##normal distribution
summary(M02)
# Linear mixed model fit by REML ['lmerMod']
# Formula: log(MEDIAN.TOTAL.EGG.VOLUME) ~ poly(MEAN.TEMP, degree = 1) +      (1 | SITE)
# Data: data
# 
# REML criterion at convergence: 54.7
# 
# Scaled residuals: 
#   Min      1Q  Median      3Q     Max 
# -2.2674 -0.6196 -0.0421  0.4483  3.2102 
# 
# Random effects:
#   Groups   Name        Variance Std.Dev.
# SITE     (Intercept) 0.03891  0.1973  
# Residual             0.10080  0.3175  
# Number of obs: 81, groups:  SITE, 6
# 
# Fixed effects:
#   Estimate Std. Error t value
# (Intercept)                 -0.56530    0.08806  -6.420
# poly(MEAN.TEMP, degree = 1)  1.63943    0.76548   2.142
# 
# Correlation of Fixed Effects:
#   (Intr)
# p(MEAN.Td=1 -0.042
#   > M02 <- lmer(log(MEDIAN.TOTAL.EGG.VOLUME) ~ poly(COLONY.AREA, degree = 1)+poly(HAPLOTYPE, degree = 1)+poly(MEAN.TEMP, degree = 1)+poly(MEAN.PAR, degree = 1)+(1|SITE),data = data)
#   > M03 <- lmer(log(MEDIAN.TOTAL.EGG.VOLUME) ~ poly(MEAN.TEMP, degree = 1)+(1|SITE),data = data)
#   > AIC(M02,M03)
#   df      AIC
#   M02  7 63.51221
#   M03  4 62.65833
#   > M03 <- lmer(log(MEDIAN.TOTAL.EGG.VOLUME) ~ poly(MEAN.TEMP, degree = 1)+(1|SITE),data = data)
#   > summary(M03)
#   Linear mixed model fit by REML ['lmerMod']
#   Formula: log(MEDIAN.TOTAL.EGG.VOLUME) ~ poly(MEAN.TEMP, degree = 1) +      (1 | SITE)
#   Data: data
#   
#   REML criterion at convergence: 54.7
#   
#   Scaled residuals: 
#     Min      1Q  Median      3Q     Max 
#   -2.2674 -0.6196 -0.0421  0.4483  3.2102 
#   
#   Random effects:
#     Groups   Name        Variance Std.Dev.
#   SITE     (Intercept) 0.03891  0.1973  
#   Residual             0.10080  0.3175  
#   Number of obs: 81, groups:  SITE, 6
#   
#   Fixed effects:
#     Estimate Std. Error t value
#   (Intercept)                 -0.56530    0.08806  -6.420
#   poly(MEAN.TEMP, degree = 1)  1.63943    0.76548   2.142
#   
#   Correlation of Fixed Effects:
#     (Intr)
#   p(MEAN.Td=1 -0.042
####significance analysis
Anova(M02)
# Response: log(MEDIAN.TOTAL.EGG.VOLUME)
#                               Chisq Df Pr(>Chisq)  
# poly(MEAN.TEMP, degree = 1) 4.5869  1    0.03222 *

####model selection using the Akaike Information Criterion 
AIC(M01,M02)
#     df      AIC
#M01  7 63.51221
#M02  4 62.65833##selected model

####Variance explained by the fixed and random effects in selected model using marginal and conditional R2
r.squaredGLMM(M02)
#R2m       R2c 
#0.1938597 0.4183668 

## Response variable: Total testis volume####
# Pairwise scatterplot and correlation coefficients including the response variable
Z <- cbind(data$MEDIAN.TOTAL.TESTIS.VOLUME,data$COLONY.AREA,data$HAPLOTYPE,  
           data$MEAN.TEMP, 
           data$MEAN.PAR)
colnames(Z) <- c("testes vol","col area","hap","temp","PAR")
pairs(Z, upper.panel = panel.smooth, lower.panel = panel.cor, diag.panel = panel.hist)

# LMMe Models. Results output are included only for the selected model 
# Full model
M01 <- lmer(sqrt(MEDIAN.TOTAL.TESTIS.VOLUME) ~ poly(COLONY.AREA, degree = 1)+poly(HAPLOTYPE, degree = 1)+poly(MEAN.TEMP, degree = 1)+poly(MEAN.PAR, degree = 1)+(1|SITE),data = data)
shapiro.test(residuals(M01))##W = 0.97351, p-value = 0.09128
hist(resid(M01))##normal distribution
summary(M01)
####significance analysis
Anova(M01)
# Response: sqrt(MEDIAN.TOTAL.TESTIS.VOLUME)
#                                 Chisq Df Pr(>Chisq)   
# poly(COLONY.AREA, degree = 1) 8.0198  1   0.004627 **
# poly(HAPLOTYPE, degree = 1)   1.2652  1   0.260660   
# poly(MEAN.TEMP, degree = 1)   0.8819  1   0.347679   
# poly(MEAN.PAR, degree = 1)    1.0351  1   0.308956  

####model dropping fixed non-significant variables
M02 <- lmer(sqrt(MEDIAN.TOTAL.TESTIS.VOLUME) ~ poly(COLONY.AREA, degree = 1)+(1|SITE),data = data)
shapiro.test(residuals(M02))##W = 0.97169, p-value = 0.0696
hist(resid(M02))##normal distribution
summary(M02)
# Linear mixed model fit by REML ['lmerMod']
# Formula: sqrt(MEDIAN.TOTAL.TESTIS.VOLUME) ~ poly(COLONY.AREA, degree = 1) +      (1 | SITE)
# Data: data
# 
# REML criterion at convergence: -92
# 
# Scaled residuals: 
#   Min      1Q  Median      3Q     Max 
# -1.9678 -0.6698 -0.0631  0.6288  3.6535 
# 
# Random effects:
#   Groups   Name        Variance Std.Dev.
# SITE     (Intercept) 0.01801  0.1342  
# Residual             0.01451  0.1204  
# Number of obs: 81, groups:  SITE, 6
# 
# Fixed effects:
#                                Estimate Std. Error t value
# (Intercept)                    0.52696    0.05642   9.339
# poly(COLONY.AREA, degree = 1)  0.37567    0.15492   2.425
# 
# Correlation of Fixed Effects:
#   (Intr)
# p(COLONYd=1 -0.005
#   > summary(M02)
#   Linear mixed model fit by REML ['lmerMod']
#   Formula: sqrt(MEDIAN.TOTAL.TESTIS.VOLUME) ~ poly(COLONY.AREA, degree = 1) +      (1 | SITE)
#   Data: data
#   
#   REML criterion at convergence: -92
#   
#   Scaled residuals: 
#     Min      1Q  Median      3Q     Max 
#   -1.9678 -0.6698 -0.0631  0.6288  3.6535 
#   
#   Random effects:
#     Groups   Name        Variance Std.Dev.
#   SITE     (Intercept) 0.01801  0.1342  
#   Residual             0.01451  0.1204  
#   Number of obs: 81, groups:  SITE, 6
#   
#   Fixed effects:
#     Estimate Std. Error t value
#   (Intercept)                    0.52696    0.05642   9.339
#   poly(COLONY.AREA, degree = 1)  0.37567    0.15492   2.425
#   
#   Correlation of Fixed Effects:
#     (Intr)
#   p(COLONYd=1 -0.005
Anova(M02)
# Analysis of Deviance Table (Type II Wald chisquare tests)
# 
# Response: sqrt(MEDIAN.TOTAL.TESTIS.VOLUME)
#                                Chisq Df Pr(>Chisq)  
# poly(COLONY.AREA, degree = 1)  5.88  1    0.01531 *
#   ---
#   Signif. codes:  0 '***' 0.001 '**' 0.01 '*' 0.05 '.' 0.1 ' ' 1

####model selection using the Akaike Information Criterion 
AIC(M01,M02)
##    df       AIC
##M01  7 -82.78921
##M02  4 -83.97806##selected model

####Variance explained by the fixed and random effects in selected model using marginal and conditional R2
r.squaredGLMM(M02)
#    R2m        R2c 
#0.05145221 0.57688147

## Response variable: total gonad volume####
# Pairwise scatterplot and correlation coefficients including the response variable
Z <- cbind(data$MEDIAN.TOTAL.GONAD.VOLUME,data$COLONY.AREA,data$HAPLOTYPE,  
           data$MEAN.TEMP, 
           data$MEAN.PAR)
colnames(Z) <- c("total gonad vol","col area","hap","temp","PAR")
pairs(Z, upper.panel = panel.smooth, lower.panel = panel.cor, diag.panel = panel.hist)

# LMMe Models. Results output are included only for the selected model 
# Full model
M01 <- lmer(log(MEDIAN.TOTAL.GONAD.VOLUME) ~ poly(COLONY.AREA, degree = 1)+poly(HAPLOTYPE, degree = 1)+poly(MEAN.TEMP, degree = 1)+poly(MEAN.PAR, degree = 1)+(1|SITE),data = data)
shapiro.test(residuals(M01))##W = 0.96616, p-value = 0.03072
hist(resid(M01))##normal distribution
summary(M01)
# Linear mixed model fit by REML ['lmerMod']
# Formula: log(MEDIAN.TOTAL.GONAD.VOLUME) ~ poly(COLONY.AREA, degree = 1) +  
#   poly(HAPLOTYPE, degree = 1) + poly(MEAN.TEMP, degree = 1) +  
#   poly(MEAN.PAR, degree = 1) + (1 | SITE)
# Data: data
# 
# REML criterion at convergence: 43.1
# 
# Scaled residuals: 
#   Min      1Q  Median      3Q     Max 
# -2.5777 -0.5589 -0.0008  0.4139  3.6241 
# 
# Random effects:
#   Groups   Name        Variance Std.Dev.
# SITE     (Intercept) 0.04181  0.2045  
# Residual             0.09257  0.3042  
# Number of obs: 81, groups:  SITE, 6
# 
# Fixed effects:
#                                Estimate Std. Error t value
# (Intercept)                   -0.15519    0.09022  -1.720
# poly(COLONY.AREA, degree = 1)  0.50630    0.38953   1.300
# poly(HAPLOTYPE, degree = 1)   -0.72472    0.41073  -1.764
# poly(MEAN.TEMP, degree = 1)    2.35436    1.22222   1.926
# poly(MEAN.PAR, degree = 1)    -0.30361    1.28067  -0.237
# 
# Correlation of Fixed Effects:
#   (Intr) p(Cd=1 p(Hd=1 p(MEAN.Td=1
#                          p(COLONYd=1 -0.012                          
#                            p(HAPLOTd=1 -0.011 -0.133                   
#                              p(MEAN.Td=1 -0.025  0.047 -0.099            
#                                p(MEAN.Pd=1 -0.004  0.072  0.057 -0.759 

####significance analysis
Anova(M01)
##Response: log(MEDIAN.TOTAL.GONAD.VOLUME)
#                                Chisq Df Pr(>Chisq)  
#poly(COLONY.AREA, degree = 1) 1.6894  1    0.19368  
#poly(HAPLOTYPE, degree = 1)   3.1133  1    0.07765 .
#poly(MEAN.TEMP, degree = 1)   3.7106  1    0.05407 .
#poly(MEAN.PAR, degree = 1)    0.0562  1    0.81260 


####model dropping fixed variables with p > 0.05 but included variable with p = 0.05 
M02 <- lmer(log(MEDIAN.TOTAL.GONAD.VOLUME) ~ poly(MEAN.TEMP, degree = 1)+(1|SITE),data = data)
shapiro.test(residuals(M02))
hist(resid(M02))
summary(M02)
Anova(M02)##P = 0.03454 *

####model selection using the Akaike Information Criterion 
AIC(M01,M02)
#    df      AIC
#M01  7 57.14663##selected model
#M02  4 57.62452

####Variance explained by the fixed and random effects in selected model using marginal and conditional R2
r.squaredGLMM(M01)
##R2m       R2c 
##0.2760507 0.5013002
