# Supplementary material for: Regional variability in reproductive traits of the Acropora hyacinthus species complex in the Western Pacific Region
Source: PLoS One. 2019 Jan 29;14(1):e0208605. doi: 10.1371/journal.pone.0208605 (PMC6350966; doi:10.1371/journal.pone.0208605)
Supplement: S6 Table — Data submitted to the Coral Trait Database (egg number and size μm means, ±SD) and additional information of all response and explanatory variables (medians and coefficient of variance). (XLSX) [file pone.0208605.s015.xlsx]

## Sheet:  Coral Trait Database data
observation_id	access	user_id	specie_id	specie_name	location_id	Coordinates in decimals	resource_id	trait_id	trait_name	standard_id	methodology_id	value	value_type	Precision	precision_type,	precision_upper,	replicates,
1	0	394	80	Acropora hyacinthus	60	33.550, 133.550		12	Polyp fecundity	6		8.81	mean	3.3	standard_deviation		30
1	0	394	80	Acropora hyacinthus	60	33.550, 133.550		11	Oocyte size at maturity			252.01	mean	69.63	standard_deviation		30
2	0	394	80	Acropora hyacinthus	miyazaki	31.900, 131.433		12	Polyp fecundity	6		9.48	mean	2.28	standard_deviation		15
2	0	394	80	Acropora hyacinthus	miyazaki	31.900, 131.433		11	Oocyte size at maturity			298.02	mean	43.88	standard_deviation		15
3	0	394	80	Acropora hyacinthus	478	23.551, 119.638		12	Polyp fecundity	6		8.25	mean	2.18	standard_deviation		15
3	0	394	80	Acropora hyacinthus	478	23.551, 119.639		11	Oocyte size at maturity			369.86	mean	69.41	standard_deviation		15
4	0	394	80	Acropora hyacinthus	lyudao	22.638, 121.492		12	Polyp fecundity	6		6.78	mean	2.41	standard_deviation		30
4	0	394	80	Acropora hyacinthus	lyudao	22.638, 121.492		11	Oocyte size at maturity			325.09	mean	83.65	standard_deviation		30
5	0	394	80	Acropora hyacinthus	Wanlitung	21.995, 120.706		12	Polyp fecundity	6		6.42	mean	1.61	standard_deviation		15
5	0	394	80	Acropora hyacinthus	Wanlitung	21.995, 120.706		11	Oocyte size at maturity			345.03	mean	46.59	standard_deviation		15
6	0	394	80	Acropora hyacinthus	Karimunjawa	-5.843, 110.416		12	Polyp fecundity	6		7.55	mean	2.07	standard_deviation		12
6	0	394	80	Acropora hyacinthus	Karimunjawa	-5.843, 110.416		11	Oocyte size at maturity			365.27	mean	88.61	standard_deviation		12

## Sheet: Response and Explanatory data
SITE	ST.EGG.NUMBER	MEDIAN.EGG.NUMBER	MEDIAN.MEDIAN.EGG.VOLUME	MEDIAN.TOTAL.EGG.VOLUME	MEDIAN.TOTAL.TESTIS.VOLUME	MEDIAN.TOTAL.GONAD.VOLUME	GONAD.RATIO	COLONY.AREA	HAPLOTYPE	POLYP.VOLUME	LATITUDE	MEAN.PAR	CV.PAR	MEAN.TEMP	CV.TEMP
KOCHI	5.18347	7	0.0271569	0.187938	0.284468	0.472406	0.660665	3630	11	1.35045	33	36.12	31.79	21.3	17.19
KOCHI	4.7367	6	0.0483069	0.26851	0.301351	0.606588	0.891022	7409	5	1.2667	33	36.12	31.79	21.3	17.19
KOCHI	6.0281	8	0.0470217	0.423245	0.041295	0.476072	10.2493	3977	7	1.32712	33	36.12	31.79	21.3	17.19
KOCHI	6.02857	8	0.052756	0.475454	0.343071	0.787625	1.38588	7382	7	1.32701	33	36.12	31.79	21.3	17.19
KOCHI	8.50045	14	0.0543132	0.643234	0.195585	0.861325	3.28878	4670	19	1.64697	33	36.12	31.79	21.3	17.19
KOCHI	6.19178	8	0.067012	0.548342	0.0992061	0.65718	5.5273	3895	7	1.29203	33	36.12	31.79	21.3	17.19
KOCHI	6.82715	9	0.0421987	0.44511	0.156012	0.646918	2.85305	4810	11	1.1142	33	36.12	31.79	21.3	17.19
KOCHI	8.07753	9	0.0465655	0.429784	0.197477	0.631431	2.17637	3858	7	1.40236	33	36.12	31.79	21.3	17.19
KOCHI	9.01623	12	0.0259031	0.317513	0.12186	0.411703	2.60556	5767	5	1.33093	33	36.12	31.79	21.3	17.19
KOCHI	14.2402	15	0.0224638	0.412661	0.242387	0.655048	1.70249	8938	9	1.05336	33	36.12	31.79	21.3	17.19
KOCHI	10.8596	13	0.0277974	0.395809	0.17815	0.556334	2.22177	11358	20	1.1971	33	36.12	31.79	21.3	17.19
KOCHI	9.6249	10	0.038193	0.40664	0.209777	0.644319	1.93844	2760	11	1.03897	33	36.12	31.79	21.3	17.19
KOCHI	6.82482	6	0.0231851	0.21765	0.0290826	0.245446	7.48386	3747	11	0.879144	33	36.12	31.79	21.3	17.19
MIYAZAKI	3.13061	6	0.0724323	0.486593	0.439556	0.882119	1.10701	5603	5	1.91656	31	32.32	24.97	23.11	13.12
MIYAZAKI	3.38785	7	0.0628446	0.483067	0.458096	0.938139	1.05451	3445	5	2.0662	31	32.32	24.97	23.11	13.12
MIYAZAKI	7.31854	8	0.0727085	0.626198	0.0674366	0.714031	9.28572	4329	5	1.09311	31	32.32	24.97	23.11	13.12
MIYAZAKI	6.52967	8	0.0657134	0.580463	0.223707	0.766504	2.59474	2722	5	1.22518	31	32.32	24.97	23.11	13.12
MIYAZAKI	5.71213	13	0.0545779	0.727742	0.272665	1.00041	2.669	14243	5	2.27586	31	32.32	24.97	23.11	13.12
MIYAZAKI	4.07046	11	0.0618607	0.664848	0.275978	0.824475	2.40906	13393	6	2.7024	31	32.32	24.97	23.11	13.12
MIYAZAKI	5.27353	11	0.0446264	0.656167	0.208039	0.797085	3.15405	3965	7	2.08589	31	32.32	24.97	23.11	13.12
MIYAZAKI	5.75637	9	0.0644135	0.58369	0.0983641	0.677964	5.93398	2516	8	1.56348	31	32.32	24.97	23.11	13.12
MIYAZAKI	5.32959	9	0.061696	0.560431	0.18547	0.782891	3.02168	5176	7	1.68869	31	32.32	24.97	23.11	13.12
MIYAZAKI	7.78142	9	0.0580441	0.533646	0.0285393	0.618962	18.6986	2081	7	1.1566	31	32.32	24.97	23.11	13.12
MIYAZAKI	5.50056	9	0.0508076	0.416113	0.217091	0.696255	1.91677	4726	7	1.6362	31	32.32	24.97	23.11	13.12
MIYAZAKI	4.76229	8	0.0727196	0.615644	0.0980282	0.781946	6.28028	1270	7	1.67987	31	32.32	24.97	23.11	13.12
MIYAZAKI	4.34927	10	0.0789551	0.944558	0.282851	1.24784	3.33942	2597	5	2.29924	31	32.32	24.97	23.11	13.12
MIYAZAKI	6.27101	11	0.0825136	0.929491	0.174573	1.15951	5.32437	5467	7	1.7541	31	32.32	24.97	23.11	13.12
MIYAZAKI	6.34925	10	0.0581322	0.620449	0.187968	0.826272	3.30082	2763	7	1.57499	31	32.32	24.97	23.11	13.12
PENGHU	7.45998	8	0.062371	0.513574	0.307871	1.01826	1.66815	1627	1	1.07239	23	38.72	25.52	24.41	11.41
PENGHU	5.43625	10	0.0692147	0.722234	0.614148	1.36073	1.17599	2926	2	1.8395	23	38.72	25.52	24.41	11.41
PENGHU	5.36546	8	0.0813035	0.676476	0.339724	1.0162	1.99125	2296	1	1.49102	23	38.72	25.52	24.41	11.41
PENGHU	8.5127	9	0.057939	0.59786	0.315709	0.907845	1.89371	2213	2	1.05724	23	38.72	25.52	24.41	11.41
PENGHU	4.09548	5	0.0833928	0.47954	0.38467	0.871627	1.24663	2802	2	1.22086	23	38.72	25.52	24.41	11.41
PENGHU	3.87208	10	0.0778132	0.763888	0.413153	1.16202	1.84892	1775	3	2.58259	23	38.72	25.52	24.41	11.41
PENGHU	5.85229	6	0.0833413	0.503487	0.552124	1.06767	0.91191	1398	3	1.02524	23	38.72	25.52	24.41	11.41
PENGHU	6.02264	9	0.078923	0.675352	0.492231	1.46348	1.37202	468	2	1.49436	23	38.72	25.52	24.41	11.41
PENGHU	6.59978	10	0.075742	0.766632	0.361522	1.13057	2.12057	952	2	1.5152	23	38.72	25.52	24.41	11.41
PENGHU	4.78515	9	0.0744923	0.628125	0.35066	1.0365	1.79127	4539	2	1.88082	23	38.72	25.52	24.41	11.41
PENGHU	6.76328	9	0.0692912	0.594336	0.501725	1.09082	1.18459	3119	2	1.33072	23	38.72	25.52	24.41	11.41
PENGHU	4.17425	5	0.0908555	0.462612	0.271241	0.601402	1.70554	2886	2	1.19782	23	38.72	25.52	24.41	11.41
PENGHU	6.10885	8	0.0755142	0.571827	0.237076	0.779164	2.41201	532	4	1.30958	23	38.72	25.52	24.41	11.41
PENGHU	4.60357	10	0.0960954	1.03893	0.390917	1.47855	2.65767	1764	4	2.17223	23	38.72	25.52	24.41	11.41
LYUDAO	3.81695	6	0.0762161	0.389668	0.152139	0.646252	2.56126	1918	15	1.57193	22	37.71	35.19	26.72	8.78
LYUDAO	9.39698	9	0.0684432	0.582188	0.219827	0.746959	2.6484	1238	15	0.957754	22	37.71	35.19	26.72	8.78
LYUDAO	9.21917	5	0.0672763	0.33744	0.0967571	0.430986	3.4875	558	15	0.542348	22	37.71	35.19	26.72	8.78
LYUDAO	8.40785	7	0.0375781	0.384628	0.11857	0.483063	3.2439	398	9	0.832555	22	37.71	35.19	26.72	8.78
LYUDAO	7.28922	7	0.0605806	0.471702	0.200959	0.677071	2.34725	2618	9	0.960322	22	37.71	35.19	26.72	8.78
LYUDAO	7.77775	10	0.0517388	0.464147	0.150486	0.530066	3.08432	1694	16	1.28572	22	37.71	35.19	26.72	8.78
LYUDAO	3.21641	11	0.137336	1.50383	0.72153	2.31619	2.08422	504	9	3.41996	22	37.71	35.19	26.72	8.78
LYUDAO	6.78397	6	0.105559	0.654854	0.16436	0.823871	3.98427	1002	6	0.884438	22	37.71	35.19	26.72	8.78
LYUDAO	9.58177	7	0.0474189	0.369149	0.0735367	0.496778	5.01992	1497	17	0.730554	22	37.71	35.19	26.72	8.78
LYUDAO	6.21619	7	0.0497563	0.373562	0.096313	0.618863	3.87862	1782	8	1.12609	22	37.71	35.19	26.72	8.78
LYUDAO	6.96225	5	0.0826275	0.477869	0.117277	0.595147	4.0747	3639	18	0.718159	22	37.71	35.19	26.72	8.78
LYUDAO	8.49216	6	0.0684586	0.419041	0.157837	0.661403	2.65489	1352	11	0.706534	22	37.71	35.19	26.72	8.78
LYUDAO	5.26791	9	0.15755	1.34232	0.264255	1.67574	5.07963	446	5	1.70846	22	37.71	35.19	26.72	8.78
WANLITUNG	3.98438	7	0.0684881	0.508706	0.483942	0.890851	1.05117	951	9	1.75686	21	42.4	19.7	26.6	10.35
WANLITUNG	6.34378	7	0.063513	0.488537	0.382144	0.854581	1.27841	168	5	1.10344	21	42.4	19.7	26.6	10.35
WANLITUNG	4.35157	8	0.0827289	0.672013	0.389558	1.03382	1.72506	457	6	1.83842	21	42.4	19.7	26.6	10.35
WANLITUNG	5.55628	8	0.0499505	0.416647	0.109253	0.573143	3.81359	1190	7	1.43981	21	42.4	19.7	26.6	10.35
WANLITUNG	6.50546	9	0.0488707	0.377202	0.198398	0.5756	1.90123	957	9	1.38345	21	42.4	19.7	26.6	10.35
WANLITUNG	4.25724	6	0.123427	0.782023	0.227563	1.04716	3.43652	386	9	1.40936	21	42.4	19.7	26.6	10.35
WANLITUNG	4.70987	5	0.0560156	0.297576	0.199599	0.524203	1.49087	581	5	1.0616	21	42.4	19.7	26.6	10.35
WANLITUNG	4.00834	6	0.0856459	0.487079	0.356068	0.820752	1.36794	373	9	1.49688	21	42.4	19.7	26.6	10.35
WANLITUNG	4.0686	6	0.0927052	0.55404	0.34787	0.906365	1.59266	1008	6	1.47471	21	42.4	19.7	26.6	10.35
WANLITUNG	3.17813	6	0.10113	0.584539	0.550767	1.13531	1.06132	3239	10	1.8879	21	42.4	19.7	26.6	10.35
WANLITUNG	3.3036	6	0.0859978	0.548243	0.179153	0.747661	3.06019	208	7	1.8162	21	42.4	19.7	26.6	10.35
WANLITUNG	3.97109	6	0.10089	0.609324	0.437876	1.11591	1.39154	996	5	1.51092	21	42.4	19.7	26.6	10.35
WANLITUNG	2.57375	4	0.168682	0.834775	0.177653	0.981531	4.69891	1327	5	1.55415	21	42.4	19.7	26.6	10.35
WANLITUNG	5.97289	6	0.0622324	0.391188	0.169712	0.5609	2.30501	1082	6	1.00454	21	42.4	19.7	26.6	10.35
WANLITUNG	4.9573	6	0.0861977	0.528119	0.208476	0.712669	2.53324	1073	5	1.21034	21	42.4	19.7	26.6	10.35
INDONESIA	3.81815	7	0.103462	1.0115	0.562763	1.61666	1.79739	5446	5	1.83335	-5	42.53	15.36	29.51	2.74
INDONESIA	5.4173	9	0.101754	0.897547	0.582443	1.49631	1.541	4466	5	1.66134	-5	42.53	15.36	29.51	2.74
INDONESIA	3.17547	8	0.102316	0.743808	0.864144	1.60621	0.860746	9362	11	2.51931	-5	42.53	15.36	29.51	2.74
INDONESIA	3.21037	9	0.134435	1.37438	0.586197	1.91368	2.34457	2482	12	2.80341	-5	42.53	15.36	29.51	2.74
INDONESIA	4.57056	5	0.101986	0.530924	0.369631	0.913572	1.43636	3169	12	1.09396	-5	42.53	15.36	29.51	2.74
INDONESIA	3.71815	7	0.115388	0.776808	0.524933	1.34555	1.47982	3427	5	1.88266	-5	42.53	15.36	29.51	2.74
INDONESIA	3.25925	7	0.0953626	0.709972	0.459025	1.23312	1.5467	1486	5	2.14774	-5	42.53	15.36	29.51	2.74
INDONESIA	3.33875	7	0.0982446	0.793448	0.567657	1.36111	1.39776	3216	12	2.09659	-5	42.53	15.36	29.51	2.74
INDONESIA	2.80861	6	0.148182	0.8581	0.610095	1.46819	1.4065	3129	13	2.13629	-5	42.53	15.36	29.51	2.74
INDONESIA	3.71433	11	0.134383	1.56972	0.807974	2.3777	1.94279	6240	14	2.9615	-5	42.53	15.36	29.51	2.74
INDONESIA	5.22826	8	0.130009	1.0546	0.253244	1.41585	4.16434	2931	5	1.53015	-5	42.53	15.36	29.51	2.74
